# Supplementary material for: Brucellosis Control in Malta and Serbia: A One Health Evaluation
Source: Front Vet Sci. 2018 Jul 3;5:147. doi: 10.3389/fvets.2018.00147 (PMC6037850; doi:10.3389/fvets.2018.00147)
Supplement: Supplementary file 1 [file Data_Sheet_1.ZIP]

Archive with 9 entries (6 files):
- Supplementary Material/
- Supplementary Material/Combined_NEOH OH-evaluation tools_200118 - ELv2.xlsx
- __MACOSX/
- __MACOSX/Supplementary Material/
- __MACOSX/Supplementary Material/._Combined_NEOH OH-evaluation tools_200118 - ELv2.xlsx
- Supplementary Material/NEOH Brucellosis evaluation n╠â Malta final 200118.xls-ELv2.xlsx
- __MACOSX/Supplementary Material/._NEOH Brucellosis evaluation n╠â Malta final 200118.xls-ELv2.xlsx
- Supplementary Material/NEOH Brucellosis evaluation n╠â Serbia final 200118-ELv2.xlsx
- __MACOSX/Supplementary Material/._NEOH Brucellosis evaluation n╠â Serbia final 200118-ELv2.xlsx
