# Supplementary material for: Brucellosis Control in Malta and Serbia: A One Health Evaluation
Source: Front Vet Sci. 2018 Jul 3;5:147. doi: 10.3389/fvets.2018.00147 (PMC6037850; doi:10.3389/fvets.2018.00147)
Supplement: Supplementary file 1 [file Data_Sheet_1.ZIP › Supplementary Material/Combined_NEOH OH-evaluation tools_200118 - ELv2.xlsx]

## Sheet: Comb_Thinking
	Malta	Serbia
	0.8	0.6
Initiative-to-environment match	0.6	0.6
Integrated health approach	1	1
System features & targets	0.6	0.6
Sustainability & socio-ecological considerations	0.6	0.6
Perspectives & TOC-factors	0.6	0.6
NB If you want to change location of labels,
then remove labels and insert text boxes
Text on top
Dimensions coverage & balance

## Sheet: Comb_Planning
	Malta	Serbia
	0.8	0.6
Stakeholder and actor engagement	0.6	0.6
Self-assessment and plan revisions	0.6	0.6
Human health diagnostics, hospitalization and follw-up	1	0.8
Health education/promotion. Food safety promotion	0.8	0.8
Identification / registration of animals/farms	0.8	0.8
Blood sampling from animals (cattle, sheep, goats, swine)	0.8	0.8
Annual surveillance	0.8	0.8
Text on top
Common aims

## Sheet: Comb_Working
	Malta	Serbia
	0.8	0.6
Collaboration	1	0.8
Transdisciplinary balance	0.4	0.4
Cultural and social balance	0.4	0.4
Flexibility and adaptation	0.6	0.6
Text on top
Broadness of initiative

## Sheet: Comb_Sharing
	Malta	Serbia
	0.6	0.6
Data and information sharing	0.4	0.4
Methods and results sharing	0.8	0.6
Institutional memory/resilience	0.4	0.6
Text on top
General information/awareness sharing

## Sheet: Comb_Learning
	Malta	Serbia
	0.6	0.4
Focus on adaptive and generative team learning	0.8	0.6
Focus on adaptive and generative organisational learning	0.6	0.4
Direct learning environment supportive of adaptive and generative learning	0.4	0.4
General learning environment supportive of adaptive and generative learning	0.6	0.8
Text on top
Focus on adaptive and generative individual learning

## Sheet: Comb_SystOrg
	Malta	Serbia
	0.6	0.8
Social and leadership structures & skills	0.6	0.6
Competence	0.8	0.8
Focus and innovation	0.8	0.6
Text on top
Team structures

## Sheet: Comb_OH-Index Ratio
	Malta	Serbia
	0.8	0.8
Learning	0.6	0.6
Sharing	0.6	0.6
Systemic Organisation	0.8	0.8
Working	0.8	0.8
Thinking	0.8	0.6
Text on top
Planning
