# Supplementary material for: Brucellosis Control in Malta and Serbia: A One Health Evaluation
Source: Front Vet Sci. 2018 Jul 3;5:147. doi: 10.3389/fvets.2018.00147 (PMC6037850; doi:10.3389/fvets.2018.00147)
Supplement: Supplementary file 1 [file Data_Sheet_1.ZIP › Supplementary Material/NEOH Brucellosis evaluation n╠â Malta final 200118.xls-ELv2.xlsx]

## Sheet: Info-sheet
Introduction to the NEOH evaluation tools
A systems approach to evaluate integrated and transdisciplinary initiatives targeted at human, animal and ecological health
Frontiers Special Research Topic on "Concepts and experiences in framing, integration and evaluation of One Health and EcoHealth"
A blueprint to evaluate One Health
COST Action TD 1404 "Network for Evaluation of One Health"

## Sheet: Thinking
Evaluation of One Health thinking in One Health initiatives
Tool developed by Ilias Chantziaras (ilias.chantziaras@ugent.be), Simon Rüegg (srueegg@vetclinics.uzh.ch), Liza Rosenbaum Nielsen (liza@sund.ku.dk) in the COST Action NEOH consortium, last updated 14th July 2017
This tool can be used to evaluate the way actors and stakeholders think in and about the system and the One Health initiative. The background description is available in the manuscript "A systems approach to evaluate integrated and transdisciplinary initiatives targeted at human, animal and ecological health" (see Info-sheet for reference) or in the NEOH Handbook, Chapter 3. There are 16 question…
No.	Evaluation elements/questions	Short element description/explanation	Reasoning behind the score for the element / qualitative assessment	Dimensions and scales	Score	Scoring guidance
1	What importance is given to the different dimensions within the initiative? In the process for selection of the relevant dimensions the following two questions should be raised: 1) Is this dimension important for the initiative, or can it be excluded without effect on the expected and unexpected outcomes of the initiative? 2) Does the initiative have an effect on the dimension?	Assess how important each dimension is within the theory of change and the plan of the initiative.	Assessed by evaluators based on project proposal, document analysis, and interviews with key stakeholders, namely policy makers, public health doctors, veterinarians and consumers' representatives. The geographical dimension was important because of the difficulties that the authorities had so as to implement policies and legislation in Gozo - Malta's sister island. Even until the 1980’s, certain…	Geographical	0.8	0 =not considered 0.2 =passive recognition 0.4 =considered 0.6 =weak involvement 0.8 =strong involvement 1= essential
				Time	0.8
				Dimension of life	0.6
				Network/organization	0.8
				Economy	0.8
				Legislation	0.8
				Governance - political dimension	0.6
				Value constructs	0.4
2	How balanced is the consideration of the different dimensions by the initiative?	Assess whether the initiative has a balanced focus on the dimensions that are considered important in the theory of change	1-((number of different scores-1)/number of dimensions) =1 - ((3-1)/8) = 6/8 The consideration of the important dimensions were fairly balanced in the Brucellosis Eradication for Malta, except for the value constructs	Make your own calculation in F16	0.8	Score: 1-((number of different scores-1)/number of dimensions). A score close to zero indicates unbalanced consideration of different dimensions, whereas a score close to 1 indicates balanced consideration of different dimensions in the initiative.
3	How strongly would it affect the outcomes of the initiative, if the dimension was excluded?	The question checks for the importance of the dimensions to capture expected (and as far as possible unexpected) outcomes of the initiative. Please score the relevance of the dimension for the initiative.	Space: The most salient dimension was the Malta vs Gozo regional differences in culture with regard to implementation of laws and compliance of farmers and dairy producers/retailers of cheeselets. Time cannot be excluded as the time taken for eradication was an important consideration to avoid escalation of incidence of infected animals and humans. Dim. of life: this would have a huge effect on t…	Geographical	0.8	0=no relevance 0.2=slight relevance 0.4=some relevance 0.6=relevant 0.8=high relevance 1=essential
				Time	0.8
				Dimension of life	0.6
				Network/organization	0.8
				Economy	0.6
				Legislation	0.8
				Governance - political dimension
				Value constructs
4	How strong is the effect of the different dimensions on the initiative?	This question checks on the effect of the various dimensions on the initiative. Please score the importance of the influence of the dimension on the initiative.	Space: The geographical region proved crucial since Malta could manage surveillance and enforce laws much better. The sea separating the two islands proved to be more than a mere physical separation. Indeed, farmers and community had strongly ingrained cultural beliefs about pasteuriuzation and brucellosis. Time was linked to the duration of time that led to transdiciplinarity also involving the …	Geographical	0.8	0=no relevance 0.2=slight relevance 0.4=some relevance 0.6=relevant 0.8=high relevance 1=essential
				Time	0.6
				Dimension of life	0.8
				Network/organization	0.8
				Economy	0.6
				Legislation	0.8
				Governance - political dimension	0.8
				Value constructs
5	How well does the consideration of dimensions by the initiative match the dimensions that it affects or is affected by?	This question aims at scoring the match between the initiative and the system within which it operates. Please consider the scores from questions 2-5 to assess the match and provide a justification for scoring.	Space: The geographical dimension proved to be an important dimension of the initiative for which specific activities were co-ordinated Time: The energy that was put into the eradication was such that time was of the essence. The situation was deemed to be in control within several months. Dim. of life: humans were always given more importance than animals probably due to resistance of Gozitan fa…	Geographical	0.8	0 =no match 0.2=very weak match 0.4= weak match 0.6 =match 0.8 =strong match 1 =perfect match
				Time	0.8
				Dimension of life	0.4
				Network/organization	0.4
				Economy	0.4
				Legislation	0.8
				Governance - political dimension	0.6
6	How well does the initiative match its environment?	This is the median score of question number 5.			0.6	Median of the scores for each dimension scored in question 5.
7	How many scales are considered in the different dimensions of the initiative?	Name and count the scales or levels considered for each dimension. Refer to the examples above.	Brucellosis: Geographical space-scales: National (Malta), Regional (Gozo); Time: Immediate action should be taken with first cases diagnosed to avoid escalation in animals and humans, timing of setting up transdisciplinary committee is crucial, medium and long-term plans; Dim. Of Life-scales: Populations/Groups, Individuals (patients); Network-scales: Trans-societal, Trans-sectoral, Within discip…	Geographical	2	Count the number of scales/levels for each dimension.
				Time	3
				Dimension of life	4
				Network/organization	4
				Economy	3
				Legislation	3
				Governance - political dimension	2
				Value constructs	3
8	How well do the number of dimensions and scales reflect an integrated approach to health?	This question aims at identifying whether the number of dimensions and the scales within those, which are considered in the approach are sufficient to consider the initiative an integrated approach.	UC-Care: 2 dimensions considered to have 4 scales; 4 dimensions considered to have 3 scales + 2 dimensions with 2 scales		1	0= 1 dimension, 1 scale 0.2=2-3 dimensions, 1 scale 0.4=1 dimension, >1 scales 0.6=2-3 dimensions, of which one >1 scales 0.8=2-3 dimensions, few at > 1 scales 1= very comprehensive
9	What feature of the system is targeted by the initiative?	Determine what features of the system are targeted by the initiative: Events are singular, we can only react upon events. Patterns let us understand reality at a deeper level, i.e. trends, changes over time to which we can adapt. Thinking at structural level means thinking in terms of causal connections. The key to lasting, high-leverage change on how the system operates.	The eradication of Brucellosis in Malta was targeted at identifying causal connections at individual and population levels of animals and humans as well as between animals and humans, and processes at sector/national-regional/societal level. Hence, this addressed patterns (associations, causal effect, process evaluations) and structures (e.g. legislation, cultural regional differences) of relevan…		0.8	0.2=events 0.6=patterns 1=structures	System features and targets
10	Are time delays recognised in the theory of change?	Are chronological differences between different processes in the system clear in the TOC? Is is relevant/important for the impact of the initiative?	The TOC can be better appreciated in the timeline 1950 -2016 rather than 1995-1999. However the consideration of time was crucial for the control of the disease and the spread animal to animal and animal to human.		0.6	Score the consideration of delays on a scale between 0 (no consideration) and 1 (detailed time analysis).
11	How are the dynamic feedback loops of the system identified?				0.4	0 no loops identified 0.5 essential loops identified 1 detailed causal loop analysis
12	Where is the initiative situated in relation to the chain of events causing the problem and responding to it?	Initiatives can target different elements of the chain of events in relation to a problem.			0.8	0=correcting damage 0.2=containing damage 0.4=preventing damage 0.6=avoiding the problem 0.8=redirecting the problem 1=modifying the socio-ecological system
13	How well does the initiative consider One Health and the three pillars of sustainability?	Sustainability relies on the three pillars of society, environment and economy. One Health integrates the aspects of human, animal, plant and environmental health.			0.8	0=single pillar and aspect 0.2=one aspect 2 pillars 0.4=one aspect 3 pillars 0.6=two aspects 2 pillars 0.8=two aspects 3 pillars or 3 aspects 2 pillars 1=integrates 3 and more of each	Sustainability and socio-ecological considerations
14	To what degree does the initiative identify subsystems and interactions between them and integrate this structure in the theory of change?	Are hierarchies in socio-ecological systems acknowledged and embedded in the implementation of the initiative?			0.4	0 =no consideration 0.2 =essential subsystems described 0.4 =several scales described 0.8 =essential subsystems embedded 1 =several scales embedded
15	To what degree are the perspectives underlying the initiative explicit?	Different stakeholders have different ethical, epistemological, and methodological grounding. Is this reflected in the way actors and stakeholders interact in the initiative?			0.6	Score the detail of description on a scale between 0 (none) and 1 (very detailed).
16	To what degree does the initiative consider the beliefs about evidence, values about health, cultural grounding as factors affecting the theory of change?				0.6	Score the degree of consideration on a scale between 0 (none) and 1 (strongly considered).
			Overall OH thinking score (median of scores):		0.7
	Dimensions coverage + balance	0.8
	Initiative-to-environment match	0.6
	Integrated health approach	1
	System features and targets	0.6
	Sustainability and socio-ecological considerations	0.6
	Perspectives and TOC-factors	0.6

## Sheet: Planning
Evaluation of planning for a One Health approach in the initiative
Tool developed by Liza Rosenbaum Nielsen (liza@sund.ku.dk) in the COST Action NEOH consortium, last updated 14 July 2017
One Health planning requires that aims, problem formulation, responsibilities, and financing are organized, regardless of organizational hierarchies, existing paradigms, sectors, and disciplines. It necessitates clarity in establishing roles, tasks, responsibilities, and competencies (including leadership, power, and authority) within the specific OH initiative.This tool can be used to evaluate p…
No.	Evaluation elements	Element description and guiding questions	Reasoning behind the score for the element / qualitative assessment	Score	Scoring guidance
1	Common aim(s) in initiative	Is/was the initiative planned to aim for a common overarching goal relevant to One Health including societal, environmental and economic health outcomes (sustainable solutions)?	The aim was brucellosis eradication and therefore the One Health relevance was revealed retrospectively. The case study showed that only after adopting a One Health approach, was eradication successful after several failed attempts.	0.6	0=no common OH-relevant aim(s) 0.2=few/little common OH-relevant aim(s) 0.4=some common OH-relevant aim(s) 0.6=common and OH relevant aim(s) 0.8=highly common and OH relevant aim(s) 1=clear common and fully OH relevant aim(s)	Common aims
2	Planned organisation needed to reach common aim(s)?	Is/was the planned organisation of the initiative relevant and needed to achieve the stated aim(s) (i.e. is a One Health approach supported?)	The case study of brucellosis eradication in Malta showed that once the Ministry of Health became 100% committed at finding the solutions needed for eradication, there was a high level of (political) support not only geared towards the department of public health, department of agriculture and environmental health directorate and food safety commission but also spearheaded the law enforcement tha…	1	0=organisation not supportive of OH approach 0.2=organisation slightly supportive of OH approach 0.4=organisation somewhat supportive of OH approach 0.6=organisation supportive of OH approach 0.8=organisation highly supportive of OH approach 1=organisation fully supportive of OH approach
3	Stakeholder* identification process ('the right people heard'?)	Has a process to identify and engage all essential stakeholders (e.g. governmental, academia, industry, NGOs, general population, etc.) been used in the planning of the initiative?	The commission for eradication of Brucellosis was highly attentive at getting all the relevant stakeholders on board and be heard. These included the Ministry of Health officials, representatives from public health, and veterinary department, environmental directorate and food safety commission as well as the police. These were supported by the laboratory services for testing humans and animals. …	0.6	0=no identification process 0.2= minor identification process 0.4= identification process partly used 0.6= reasonable identification process used 0.8= highly relevant identification process used 1= perfect identification process used	Stakeholder and actor engagement
4	Actor** identification process ('the right people involved'?)	Has a process to identify and involve essential actors (including governmental, industry, health units, professionals, technicians, etc.) been described and followed in the planning of the initiative? Do/did the initiative consider the influence of the experiential history of the actors on the understanding of the system? Are/were motivations and aversions of actors explained based on their histo…	In the Malta case study of Brucellosis eradication, the actors were transdisciplinary with the Department of Public Health taking the lead to ensure co-ordination of action and most importantly law enforcement. These actors were identified by the Ministry of Health in the setting up of the Commission in charge of the eradication process. Transdisciplinarity was shown by the involvement of relevan…	0.8	0=no identification process 0.2= minor identification process 0.4= identification process partly used 0.6= reasonable identification process used 0.8= highly relevant identification process used 1= perfect identification process used
5	Planning of engagement of stakeholders, use of stakeholder input and effect on stakeholder perceptions	How is/was the stakeholder engagement planned to ensure a One Health approach in the working and organisation of the initiative aiming to achieve the stated objectives and One Health outcomes? Does/did the initiative contain a mechanism to change methods or gage involvement of new actors, based on stakeholder analysis or feedback? How does/did the knowledge of stakeholders feed back into the gove…	In Brucellosis eradication in Malta, the Director of Public Health was given the coordinating role in relation to the rest of the stakeholder board. This person was appointed to this task based on networking capabilities and a good understanding and appreciation of public health surveillance and control of infectious diseases as well as the OH-approach. In view of Malta being declared free from B…	0.6	0=no stakeholder engagement, no feedback 0.2=little stakeholder engagement, e.g. questionnaires 0.4=some stakeholder engagement, e.g. workshops 0.6=reasonable stakeholder engagement, e.g. participation in implementation 0.8=high level of stakeholder engagement, e.g. participation in planning 1=very strong stakeholder engagement, e.g. participation in planning and adjustments throughout initiative
6	Is the initiative built on an iterative process?	Does the initiative allow for 'underway'-corrections in planned activities or organisation in relation to its theory of change? To what degree does the initiative revisit, assess and revise decisions and opinions iteratively, and are these plans reasonable in relation to the time dimensions in the system and theory of change?	Following successful Brucellosis eradication and the lessons learnt from procrastination in law enforcement, there was no need for the Commission to remain active. However, the Departments of Public Health and Agriculture maintained the high level of surveillance and law enforcement as was shown in the Case of the uncompliant Gozitan farmer. Annual surveillance of prevalence for brucellosis in an…	0.4	Score the iteration frequency on a scale between 0 (no reassessments) and 1 (very frequent reassessment/reassessment sensibly distributed in relation to the relevant time dimensions).	Self-assessment and plan revisions
7	How appropriate is the time and budget allocated for self-assessment?	Score the adequacy of the time and budget	At the time of the control of the disease and eradication process, there was political will to be successful. Therefore, time and budget were sufficiently allocated.	0.6	Score the adequacy of the time and budget on a scale between 0 (no time or budget) and 1 (adquate).
8	Planning of resource allocation for specific objectives directed towards One Health outcomes: Specific objective no. 1	How well did the planning of tasks and ressources to fulfill these tasks match for this objective of the One Health initiative? Did this planning and ressource allocation underpin achievement of the objective and hence anticipated OH-outcomes?	Diagnostic procedures in humans and hospitalisation of patients suffering from Brucellosis/consequences. Hospitalisation of patients suffering from Brucellosis/consequences and primary care/follow-up.	1	0 = planning and ressources not supportive 0.2 = planning and ressources slightly supportive 0.4 = planning and ressources somewhat supportive 0.6 = planning and ressources supportive 0.8 = planning and ressources higly supportive 1 = planning and ressources fully supportive	Objective 1
9	Planning of ressource allocation for specific objectives directed towards One Health outcomes: Specific objective no. 2	How well did the planning of tasks and ressources to fulfill these tasks match for this objective of the One Health initiative? Did this planning and ressource allocation underpin achievement of the objective and hence anticipated OH-outcomes?	Health education/promotion. Food safety promotion	0.8	0 = planning and ressources not supportive 0.2 = planning and ressources slightly supportive 0.4 = planning and ressources somewhat supportive 0.6 = planning and ressources supportive 0.8 = planning and ressources higly supportive 1 = planning and ressources fully supportive	Objective 2
10	Planning of ressource allocation for specific objectives directed towards One Health outcomes: Specific objective no. 3	How well did the planning of tasks and ressources to fulfill these tasks match for this objective of the One Health initiative? Did this planning and ressource allocation underpin achievement of the objective and hence anticipated OH-outcomes?	Identification / registration of animals/farms	0.8	0 = planning and ressources not supportive 0.2 = planning and ressources slightly supportive 0.4 = planning and ressources somewhat supportive 0.6 = planning and ressources supportive 0.8 = planning and ressources higly supportive 1 = planning and ressources fully supportive	Objective 3
11	Planning of ressource allocation for specific objectives directed towards One Health outcomes: Specific objective no. 4	How well did the planning of tasks and ressources to fulfill these tasks match for this objective of the One Health initiative? Did this planning and ressource allocation underpin achievement of the objective and hence anticipated OH-outcomes?	Blood sampling from animals (cattle, sheep, goats, swine)	0.8	0 = planning and ressources not supportive 0.2 = planning and ressources slightly supportive 0.4 = planning and ressources somewhat supportive 0.6 = planning and ressources supportive 0.8 = planning and ressources higly supportive 1 = planning and ressources fully supportive	Objective 4
12	Planning of ressource allocation for specific objectives directed towards One Health outcomes: Specific objective no. 5	How well did the planning of tasks and ressources to fulfill these tasks match for this objective of the One Health initiative? Did this planning and ressource allocation underpin achievement of the objective and hence anticipated OH-outcomes?	Annual surveillance of prevalence for brucellosis in animals / cattle, sheep, goats, swine; Surveillance of milk production; Surveillance of cheese production.	0.8	0 = planning and ressources not supportive 0.2 = planning and ressources slightly supportive 0.4 = planning and ressources somewhat supportive 0.6 =planning and ressources supportive 0.8 = planning and ressources higly supportive 1 = planning and ressources fully supportive	Objective 5
			Overall OH planning score (median of all scores):	0.8
* Stakeholders are defined as
** Actors are defined as
	Evaluation of planning and ressource allocation towards
		In the initiative:
	Title (can be changed):	Evaluation of planning and resource allocation towards One Health outcomes in Brucellosis eradication in Malta
	Common aims	Common aims	0.8
	Stakeholder and actor engagement	Stakeholder and actor engagement	0.6
	Self-assessment and plan revisions	Self-assessment and plan revisions	0.6
	Objective 1	Human health diagnostics, hospitalization and follw-up	1
	Objective 2	Health education/promotion. Food safety promotion	0.8
	Objective 3	Identification / registration of animals/farms	0.8
	Objective 4	Blood sampling from animals (cattle, sheep, goats, swine)	0.8
	Objective 5	Annual surveillance	0.8

## Sheet: Working
Evaluation of One Health-working approach in the initiative
Tool developed by Sandra Buttigieg (sandra.buttigieg@um.edu.mt) and Simon Rüegg (srueegg@vetclinics.uzh.ch)and adjusted by Liza Rosenbaum Nielsen (liza@sund.ku.dk) and Anaïs Léger in the COST Action NEOH consortium, last updated 3 August 2017
This tool can be used to evaluate the interdisciplinary and participatory (i.e. transdisciplinary) engagement in One Health initiatives. Transdisciplinarity relies on appropriate leadership and management to promote strategic dialogue and shared decision-making, which in turn will foster a non-hierarchical relationship between the different disciplines and members within the team. It must also al…
No	Evaluation elements/questions	Short element description/explanation	Reasoning behind the score for the element / qualitative assessment	Score	Scoring guidance
Assessing broadness aspects of the initiative						Broadness of initiative
1	Is transdisciplinarity required to solve this problem? And what are the benefits of using a transdisciplinary approach in the initiative rather than conventional/disciplinary approaches?	This question checks for the relevance of an integrated approach and requests arguments for the relevance.	Brucellosis eradication in Malta: Transdisciplinarity is completely required, in parallel with disciplinary active involvement for eradication and surveillance.	0.8	Score the need for transdisciplinarity on a scale between 0 (not required) and 1 (cannot be achieved without).
2	How diverse are/were the disciplines, methods, scales of analysis and/or social actors involved? Enumerate all disciplines, methods, dimensions and scales of analysis considered, as well as the social actors involved, as they were introduced in the OH Thinking.	The question further distinguishes the purpose of a case study within the classes “fundamental understanding” and “problem solving”. A high diversity is typical for “comprehensive understanding” and “wicked problem solving”.	Brucellosis eradication in Malta. The disciplines involved are: veterinary and human medicine, public health, microbiology, environmental health and food safety, police. Additionally, the non-scientific communities: farnmers, consumers, retailers. Qualitative and quantitative analyses were conducted, at population level. Hence, for brucellosis eradication in Malta transdisciplinarity is very dive…	0.8	Score the diversity on a scale between 0 and 1, with 0 = very homogeneous project (e.g. only natural science, no interdisciplinarity, no participation: laboratory experiment), 0.5 intermediate diversity (e.g. two disciplines or two sectors, primarily natural or primarily social science, government agency and academia: disease surveillance in a food chain), 1 high diversity (e.g. participatory epi…
3	To what extent is/was the non-scientific community involved during the execution of the initiative?	This question aims at differentiating inter/multidisciplinary from transdisciplinary projects	Farmers, consumers and retailers were involved	0.6	No, score = 0; community is consulted for problem definition, score 0.3; community is also consulted to develop solutions, score 0.6; community contributes to monitoring, implementation and/or decision-making, score =1.
4	To what extent is/was cross-sectorial involvement present during the execution of the initiative?	This question aims to identify whether the initiative applies cross-sectorial principles.	Cross-sectorial: Human health, animal health, food safety, police.	0.8	One sector involved, score 0; two sectors involved, score 0.3; three sectors involved, score 0.9; more sectors involved, score 1.
Assessing integration and collaboration
5	To what extent do/did the different disciplines work together?	The question probes for experience of interdisciplinary/transdisciplinary working.	Meetings held face-to-face; aims and objectives reached; joint decision-making	1	(i) Are meetings with all disciplines (face-to-face or virtual) held frequently? (ii) Are aims and objectives shared and clear to all? (iii) Is there joint decision-making? Score: 0= none of the above; 0.3=one of the above; 0.6=two of the above; 1=all of the above	Collaboration
6	How is interaction between people organised to foster collaboration across the initiative?	Are there face-to-face interactions across the initiative? If yes, how frequent are these interactions? If not, what is done to overcome potential misunderstandings, lack of information and collaboration.	Spontaneous frequent in-person meetings during eradication process.	1	Score the level of interaction to encourage collaboration on a scale between 0 and 1, with for example no interaction/no collaboration, score =0; little or rare interaction, score = 0.2; quarterly meetings/Skype meetings, score 0.6; monthly planned in-person meetings, score 0.8; spontaneous frequent in-person meetings, score 1.
7	Are/were there power (i.e. academic or disciplinary dominance) or gender imbalances within the initiative, which risk biasing the process?	This question probes for dominance of one discipline over the rest.
	(i) Across disciplines	Are/were some disciplines involved in initiative dominating?	The Public Health Department officials	0.4	Power clustering, uneven power distribution, for each score 0; strong empowerment of all participants, score =1.	Transdisciplinary balance
	(ii) Across sectors	Are/were some sectors involved in initiative dominating?	Human health	0.4	Power clustering, uneven power distribution, for each score 0; strong empowerment of all participants, score =1.
	(iii) Across ethnicities	Is/was there an imbalance in ethnicities of participants?			Power clustering, uneven power distribution, for each score 0; strong empowerment of all participants, score =1.	Cultural and social balance
	(iv) Across social classes	Is/was there an imbalance in social classes involved?	Those with lower social classes were more likely to get disease.	0.4	Power clustering, uneven power distribution, for each score 0; strong empowerment of all participants, score =1.
	(v) Across gender	Is/sas there an imbalance in gender of participants?	Male dominating	0.4	Power clustering, uneven power distribution, for each score 0; strong empowerment of all participants, score =1.
	(vi) Cultural issues	This question looks for contexts which may inhibit the success (Issues may include , mobbing, unequal task distribution based on traditions, paternalistic behaviour, war, instability, poverty etc.)
	(vii) Religious issues	This question looks for religious issues which may inhibit the success			Power clustering, uneven power distribution, for each score 0; strong empowerment of all participants, score =1.
Assessing flexibility and adaption
8	How likely is reflection going to feed back into corrective action within the initiative?	The question assess whether the initiative will connect reflection and action.	Feedback and action pathway defined.	0.8	Score the likelihood on a scale from 0 to 1 with no feedback, score =0, feedback without action, score =0.3, feedback and defined action pathway, score =1.	Flexibility and adaptation
9	How flexible is the project design and timeline to respond to internal or external changes at short-term?	The question checks for feasibility of project design and timeline in the short-term.	Short-term was slightly problematic to get full compliance.	0.6	Score the flexibility on a scale from 0 to 1, with 0 no flexibility, 1 high flexibility
10	How flexible is the project design and timeline to respond to internal or external changes at mid-term?	The question checks for feasibility of project design and timeline in the medium term.	Mid-term compliance was better	0.8	Score the flexibility on a scale from 0 to 1, with 0 no flexibility, 1 high flexibility
11	How flexible is the project design and timeline to respond to internal or external changes at long-term?	The question checks for feasibility of project design and timeline in the long-term.	Long-term: Annual surveillance needs to happen rigourously. Once the alert is down, there is bound to be those who try to defy the rules.	0.6	Score the flexibility on a scale from 0 to 1, with 0 no flexibility, 1 high flexibility
			Overall OH working score (median of all scores):	0.8
	Evaluation of working towards One Health outcomes in the initiative
	Broadness of initiative	0.75
	Collaboration	1
	Transdisciplinary balance	0.4
	Cultural and social balance	0.4
	Flexibility and adaptation	0.6

## Sheet: Sharing
Evaluation of information and data sharing in One Health initiatives
Tool developed by Liza Rosenbaum Nielsen (liza@sund.ku.dk), Luís do Carmo and Kevin Queenan the COST Action NEOH consortium, last updated 14 July 2017
This tool can be used to evaluate the extent and methods of information and data sharing infrastructures in One Health initiatives. It does NOT cover sharing of resources (e.g. budget, staff, facilities), which is assessed in the 'working- tool'. The background description is available in the manuscript "A systems approach to evaluate integrated and transdisciplinary initiatives targeted at human…
No.	Evaluation elements	Short element description/explanation	Reasoning behind the score for the element / qualitative assessment	Score
1	Internal mechanisms for sharing general information/awareness	Does the initiative have appropriate mechanisms in place to facilite sharing of information within the initiative and are these used? (E.g. newsletters, workshops, reports available to all, results getting published, online information sharing platform…...)	During the process of eradication, the commission spearheaded by the Ministry of Health and Department of Health used internal memos and workshops. Since then, the Infectious Diseases Unit in the Department of Public Health provides regular newsletters.	0.8	General information/awareness sharing
2	External mechanisms for sharing general information/awareness	Does the initiative have appropriate mechanisms in place to facilite sharing of information outside the initiative and are these used? (E.g. newsletters, workshops, seminars/conferences, reports available to all, results getting published, online information sharing platform…...)	During the process of eradication, the commission spearheaded by the Ministry of Health and Department of Health used consultation meetings with all stakeholders as well as website and media. No special mechanism apart from publication of surveillance reports and epidemiological reports. Since then, the Ministry of Health and that of the Environment, Sustainable Development and Climate Change hav…	0.6
3	Resources for sharing	Have resources been allocated to facilitate and ensure necessary data and information sharing?	During the eradication process, time, human, financial and other relevant resources for data and information sharing were dedicated for the Commission. However, most of the capture of data during the eradication process was done manually as IT facilities were not as robust as today for adequate data and information sharing.	0.5
4	Data/information quality	Are mechanisms/procedures in place to ensure data quality to allow sharing, e.g. data completeness, error-checking and correction of errors, clear and accurate descriptions of variables and of aggregations/calculations, documentation available.	Most data capture was done manually	0.4	Data and information sharing
5	Data/information storage and accessiblity	Are mechanisms/procedures in place to ensure safe and appropriate data storage (e.g. type of software, server, backup) with safe accessiblity to facilitate sharing? (e.g. is extraction of data feasible without access without data managers, or are expert managers readily available for extraction of data, is the process of data extraction bureaucratic/ cumbersome/overly time-consuming?)	During the eradication process, most information was stored as hard copies.	0.6
6	Data/information sharing	Have appropriate (e.g. formal/written/signed) agreements been made concerning data sharing in the initiative? How well/how much are data being shared between people within the initiative? (e.g. compartmentalised (score 0-33), shared between few groups (34-66), fully shared between all actors in the initiative (score 67-100).	The agreement on data sharing is part of the widespread Government rules on data protection and sharing.	0.6
7	Methods sharing	How well are methods shared between people within the initiative? (e.g. compartmentalised (score 0-33), shared between few groups (34-66), fully shared between all in the initiative (score 67-100).	During the eradication process, the Commission ensured that all stakeholders were working together for the same purpose, namely that of eradication. Since then, the initiatives are mostly unidisciplinary with annual surveillance meetings and inter-Ministerial collaboration.	0.8	Methods and results sharing
8	Results sharing	How are results shared between people within the initiative? (e.g. compartmentalised (score 0-33), shared between few groups (34-66), fully shared between all in the initiative (score 67-100).	During the eradication process, the Commission ensured that all stakeholders shared results. Since then, the initiatives are mostly unidisciplinary with annual surveillance meetings and inter-Ministerial collaboration.	0.8
9	Institutional memory	How well does the initiative include the creation or use of potential institutional knowledge reservoirs for data, methods and/or results over time? For instance publications, detailed reports/manuals, database descriptions, standard operating procedures, introductions to inform new staff on essential procedures ect.	Standard operating procedures are in place	0.6	Institutional memory/resilience
10	Resilience to change	Are mechanisms/procedures in place to safe-guard access to data, information and results in case of system change, e.g. change of IT-system, data ownership, institutional organisations.	Yes mechanisms and procedures are in place. However, there is often a time lag until changes are accepted.	0.4
			Overall data and information sharing infrastructure score	0.6
	General information/awareness sharing	0.633333
	Data and information sharing	0.4
	Methods and results sharing	0.8
	Institutional memory/resilience	0.4

## Sheet: Learning
Evaluation of learning in One Health initiatives
Tool developed by Mijalche Santa, Simon Rüegg, Kevin Queenan and Liza Rosenbaum Nielsen in the COST Action NEOH consortium, last updated 21 June 2017
This tool can be used to evaluate the learning infrastructures in One Health initiatives. The background description is available in the manuscript "A systems approach to evaluate integrated and transdisciplinary initiatives targeted at human, animal and ecological health" (see Info-sheet for reference) or in the NEOH Handbook, Chapter 3. There are 13 elements to consider (numbered in column A), …
No.	Evaluation elements (types of learning)		Short element description/explanation	Evaluator notes about the reasoning behind the score for the element	Scoring on Likert scale	Weighted Score	Weights	Total for level	Sum	Always	Very often	Sometimes	Rarely	Never
1	Individual learning	Individual: Basic learning	Individuals receive information which may be understood and may potentially lead to learning, but it is not put into practice in or outside the initiative by the individuals	Information sharing, exchange of results was successful during the eradication process.	Very often	0.075	0.1	0.675	0.75	0	0.75	0	0	0
2		Individual: Adaptive Learning	Information is understood, learnt and applied to improve procedures, competencies, technologies and paradigms without challenging the individuals' underlying beliefs and assumptions	Information understood, learnt and applied to improve procedures was successful during the eradication process.	Sometimes	0.15	0.3		0.5	0	0	0.5	0	0
3		Individual: Generative Learning	Information is understood and learnt by individuals and applied to improve procedures, competencies, technologies and paradigms as a result of modified underlying beliefs and norms of individuals	Information understood, learnt and applied to improve procedures was successful during the eradication process. Underlying beliefs and norms were challenged and changed.	Very often	0.45	0.6		0.75	0	0.75	0	0	0
4	Team learning	Team: Basic learning	Teams meet to exchange information for reporting purposes	The Commission worked as a team. Information was exchanged during reular meetings for reporting purposes.	Always	0.1	0.1	0.775	1	1	0	0	0	0
5		Team: Adaptive Learning	When teams meet different views are presented, defended and discussed to find the best view to support decision making	The Commision worked as a team whereby different views are presented, defended and discussed to find the best view to support decision making	Very often	0.225	0.3		0.75	0	0.75	0	0	0
6		Team: Generative Learning	When teams meet complex issues are explored through dissection of views and assumptions of team members resulting in a move towards building new ideas, view or approach.	The Commision worked as a team whereby complex issues in particular to culture were explored through dissection of views and assumptions of team members resulting in a move towards building new ideas, view or approach.	Very often	0.45	0.6		0.75	0	0.75	0	0	0
7	Organisational learning	Organisational: Basic Learning	Existing/circulating information and knowledge is collected and stored	Meeting minutes were taken and shared within the Commission and Ministries.	Always	0.1	0.1	0.55	1	1	0	0	0	0
8		Organisational: Adaptive Learning	Collected information is shared and discussed and acted upon at various levels within the organisation(s)	Overall epidemiological trends were discussed, in Commission meetings before decisions were made based on discussions	Sometimes	0.15	0.3		0.5	0	0	0.5	0	0
9		Organisational: Generative Learning	Collected information is shared and discussed and leads to change in fundamentals and objectives across all levels within the organisation(s)	Several research publications and historical accounts provide the tools for learning	Sometimes	0.3	0.6		0.5	0	0	0.5	0	0
10	Direct environment	Direct environment: For Adaptive learning	The direct environment of the OH initiative (stakeholders involved) is/was supportive for adaptive learning, i.e.learning that focuses on correcting or improving existing procedures, processes, competences and technologies	The eradication process took several years so the adaptive learning was slow.	Rarely	0.075	0.3	0.425	0.25	0	0	0	0.25	0
11		Direct environment: For Generative learning	The direct environment of the OH initiative (stakeholders involved) is/was supportive for generative learning, i.e. learning that focuses on questioning the existing norms and that encourages to see beyond the existing situation	The Discipline of Public Health has grown since that time. Several MSc in Public Health as well as PhDs. The focus on One Health, Global Health and Multi-sectorial involvement for tackling wicked/complex problems has grown.	Sometimes	0.35	0.7		0.5	0	0	0.5	0	0
12	General environment	General Environment: For adaptive learning	The general environment (e.g. culture, economics, political situation) surrounding the OH initiative is/was supportive for adaptive learning, i.e.learning that focuses on correcting or improving existing procedures, processes, competences and technologies	During the eradication process, the Political class realised that legisltaion needed to be enforced - and to move from the usual procrastination fearing loss of votes because of those who did not want to change their practices. However, Malta being a small country with very short power distance between community and politicians, often faces problems to change methods.	Sometimes	0.15	0.3	0.675	0.5	0	0	0.5	0	0
13		General Environment: For Generative learning	The general environment (e.g. culture, economics, political situation) surrounding the OH initiative is/was supportive for generative learning, i.e. learning that focuses on questioning the existing norms and that encourages to see beyond the existing situation	Brucellosis eradication proved to be an important occcasion for politicians to ensure leadership and transdisciplinary approach including involvement of non-scientific communities.	Very often	0.525	0.7		0.75	0	0.75	0	0	0
				Overall learning score (check that all 13 elements have been answered)		0.653846			8.5		0	0	0	0
			Focus on adaptive and generative individual learning	0.6							0	0	0	0
			Focus on adaptive and generative team learning	0.775					Always
			Focus on adaptive and generative organisational learning	0.55					Very often
			Direct learning environment supportive of adaptive and generative learning	0.425					Sometimes
			General learning environment supportive of adaptive and generative learning	0.6					Rarely
									Never

## Sheet: Syst. Organisation
Evaluation of Systemic Organisation underpinning a One Health approach in the initiative
Tool developed by Sandra Buttigieg (sandra.buttigieg@um.edu.mt) and Simon Rüegg (srueegg@vetclinics.uzh.ch)and adjusted by Liza Rosenbaum Nielsen (liza@sund.ku.dk) and Anaïs Léger in the COST Action NEOH consortium, last updated 3 August 2017
This tool can be used to evaluate the systemic organisation in One Health initiatives. It is less structure than change oriented leadership and effective team work that facilitate the implementation of OH initiatives. Thus, this tool focusses on leadership skills and criteria for effective team work. Further background description is available in the manuscript "A systems approach to evaluate int…
No	Evaluation elements/questions	Short element description/explanation	Reasoning behind the score for the element / qualitative assessment	Score	Scoring guidance
Assessing team structure (well-structured vs. pseudo team)
1	How is teamwork implemented in this initiative?	The question focuses on whether the initiative is based on teamwork. The question assumes that if the initiative shows teamwork across disciplines, this is a sign of high inter- and transdisciplinary quality. Describe any measures taken to encourage teamwork.	The Commission functioned as a well-functioning team but took some time to become performing -when in fact law enforcement was successful.	0.6	Score the teamwork across disciplines on a scale from 0 to 1, with 0 no teamwork, 1 well-functioning teamwork.	Team structures
2	How many teams are present in the initiative?	The question checks on the number of teams involved in the initiative: one, two, three or more teams related to this initiative? The question assumes that the more complex the initiative, the more teams are present.	One team	0.2	Please score on a scale from 0 to 1 with 0 no teamwork, 0.3=one team; 0.6=two teams; 1=three or more teams
3	If more teams than one are mentioned, how good are the inter-team relations?	The question probes for how well different teams work together for the overall aim of the solving the problem. The question assumes that if the initiative shows good inter-team relations, this is a sign of high inter- and transdisciplinary quality.			Please score the inter-team relations on a scale from 0 to 1 with 0 competition, 1 cooperation. If only one team in the initiative keep cell empty.
4	Do all teams have clear objectives?	The question determines whether the team/s are well structured or not?	The team was well-structured and included all the relevant actors. It had clear objectives.	0.8	Score on a scale from 0 to 1, with 0 no clear objectives, 1 clear objective. For several teams use the average
5	How closely do team members work together to achieve the teams' objectives?	The question determines whether the team/s are well structured or not?	The team members collaborated even though eradication took several years to achieve.	0.6	Score on a scale from 0 to 1, with 0 no teamwork, 1=close collaboration. For several teams use the average.
6	How clearly are the roles differentiated for team members within the team?	The question determines whether the team/s are well structured or not?	Team members had clear roles.	0.8	Score on a scale from 0 to 1, with 0 no clarity about roles, confusion; 1 clear roles. For several teams use the average
7	Are/were the teams recognized by the community/department/s/official organizations as clearly defined team(s)?	The question determines whether the team/s are well structured or not?	The Commission was clearly defined and recognised officially.	0.8	Score on a scale from 0 to 1, with 0 no recognition, 1 recognition, appreciation and respect. For several teams use the average
8	How frequently do(es)/did the team(s) meet to discuss their effectiveness and how it could be improved?	The question determines whether the team/s are well structured or not?	During the eradication process: quite frequently.	0.8	Score the frequency on a scale from 0 to 1, with 0 never, 1 frequently
Assessing management, social and leadership skills
9	How well do the management structures match and support the initiative’s goal and combination of disciplines and fields of expertise?	Describe and evaluate the management structures involved in this initiative. It is assumed that an elaborated management structure is a sign of high inter- and transdisciplinary quality.	The Ministry of Health fully supported the goals and transdisciplinarity.	0.8	Score the aptitude of the management structure to support the goals and transdisciplinarity on a scale of 0 to 1, with 0 inappropriate structure, 1 well fit structure	Social and leadership structures + skills
10	How would you characterize the leadership in the initiative in regard to task-orientation, relationship-orientation and change-orientation?	What is the type of leadership demonstrated in the initiative? E.g. Small and collated (Single leader, central leader, informal connections, face-to-face processes, teambuilding, leader needs process skill, or Large and dispersed (Multiple leaders/champions, leaders in brokerage positions, coordination needed among leaders, leaders as translators and conflict handlers).	The leadership of the Department of Public Health prived successful: focused on task, relationship and change orientation	0.6	Score the leadership on a scale from 0 to 1 with 0 for no leadership, 0.1 a focus on task-orientation,0.3 a focus on relationship-orientation, 0.5 a focus on change-orientation, 0.7 some of all, but unbalanced, 1 a well-balanced combination
11	Does the initiative demonstrate open mindedness?	Does the evaluator observe/hear signs of the leadership and actors being open to new suggestions and arguments, methods used in other disciplines and changes to the organisation that may improve the impact.	During the first stages of the eradication process, the farmers, consumers and retailers did not realise the dangers of keeping infected anaimals, selling or consuming unpasteurized dairy products. Later stages, there was better awareness, co-operation and eventually compliance.	0.4	Score the open-mindedness on a scale from 0 to 1, with 0 self-centred atmosphere, 1 strong extroversion.
12	Does the initiative demonstrate changing hierarchies?	Hierarchicalstructures might prevail needed changes to provide solutions to OH-challenges. Does the initiative allow for changing such hierarchies.	Thye fact that eradication took several years showed that some problems existed at the early stages to have hierachies adapting to situations.	0.6	Score the change of hierarchies on a scale from 0 to 1, with 0 static hierarchy, 1 hierarchy adapts to situation at hand.
13	Does the initiative demonstrate ability to bear and manage tensions?	The question assumes that if the initiative shows core values of inter- and transdisciplinary ethics, this is a sign of high inter- and transdisciplinary quality.	Brucellosis eradication in Malta mainfested all the benefits of trans-discipliarity.	0.8	Score the ability on a scale from 0 to 1, with 0 no ability, 1 high ability
Actors and competences
14	How well do/did the disciplinary composition and the competence in the team(s) permit the working towards the essential aspects of their objectives?	The question focuses on identification of transdisciplinarity in the team/s.	Good match	0.8	Score on a scale from 0 to 1, with 0 inappropriate team composition in terms of competence, 1 perfect match of competences and team roles. For several teams use the average	Competence
15	Are the competences displayed by the various disciplines appropriate to the problem and its solution (relevant knowledge applied, roles in the initiative, possibilities for implementing results)?	The question checks for competences of the different disciplines and whether these competences are relevant to the problem?	Good composition	0.8	Score on a scale from 0 to 1, with 0 inappropriate team composition for the problem, 1 perfect match of team roles to solve problem efficiently and effectively. For several teams use the average
Problem formulation, focus, goals, and criteria of success
16	Is the One Health challenge adequately translated into scientific or developmental questions?	The question checks the scientific questions raised, as well as probes for contribution to new knowledge	Fairly-well transltaed	0.8	Score on a scale from 0 to 1, with 0 not well translated, 1 good translation	Focus and innovation
17	Is the current state of knowledge taken into consideration (including information about relevant societal issues and structures)?		Completely integrated	1	Score on a scale from 0 to 1, with 0 not considered, 1 completely integrated
18	Did the initiative provide relevant innovation in relation to the state of knowledge and the OH challenge?	Evaluate how the initiative tries/tried out or provided new solutions/approaches to a challenge that could not be solved using previously tried / conventional methods?	Highly relevant	1	Score the relevance on a scale from 0 to 1 with 0 not relevant, 1 highly relevant
			Overall score for systemic organisation (median of all scores):	0.8
	Evaluation of systemic organisation in the initiative
	Team structures	0.6
	Social and leadership structures + skills	0.6
	Competence	0.8
	Focus and innovation	0.8

## Sheet: OH-Index Ratio
One Health Index and Ratio
Tool developed by Simon Rüegg (srueegg@vetclinics.uzh.ch) in the COST Action NEOH consortium, last updated 1st December 2017
To visualise the six previous assessments, we suggest a spider diagram, in which each assessment is represented by a spoke. The operational aspects (‘OH thinking’, ‘OH planning’ and ‘OH working’) on the top left of the diagonal are opposed to the infrastructure (‘learning’, ‘sharing’ and ‘systemic organisation’) on the bottom right. The plot illustrates the degree of integration by the proportion…
OH operations	Thinking (ScT)	0.8					Planning	0.8
	Planning (ScP)	0.8					Learning	0.6
	Working (ScW)	0.8					Sharing	0.6
Supporting infrastructure	Sharing (ScS)	0.6					Systemic Organisation	0.8
	Learning (ScL)	0.6					Working	0.8
	Systemic organisation (ScO)	0.8					Thinking	0.8
	One Health Index	0.54
	One Health Ratio	1.37238
